# Supplementary material for: Mechanistic computational modeling of sFLT1 secretion dynamics
Source: PLoS Comput Biol. 2025 Aug 18;21(8):e1013324. doi: 10.1371/journal.pcbi.1013324 (PMC12370208; doi:10.1371/journal.pcbi.1013324)
Supplement: S1 Data — (XLSX) [file pcbi.1013324.s001.xlsx]

## Sheet: Overview
S1 Data - Supplementary file for Gill et al. - Mechanistic computational modeling of sFLT1 secretion dynamics
This Excel workbook compiles the raw numerical values for experimental sFLT1 measurements.
SHEET DESCRIPTION
"Hornig data"	Hornig et al., 2000: time course data for extracellular sFLT1, expressed as a fraction of the amount at 24h
"Jung data"	Jung et al., 2012: time course data for extracellular and intracellular sFLT1, expressed as a fraction of the maximum observed values (8h for both extracellular and intracellular)
"Kinghorn data"	Kinghorn et al., 2024: time course data for extracellular and intracellular sFLT1, expressed asa fraction of the maximum observed values (24h for both extracellular and intracellular)
SHEET METADATA
Sheet name	Reference	Original figure panel	Number of data points "n" for AIC_C	Notes
"Overview"	NA	NA	NA	provides a summary of data available on each sheet of the file
"Hornig data"	1	3A	6	only data available = means of 3-4 observations
"Jung data"	2	1D	8	only data available = means of 3-4 observations
"Kinghorn data"	3	1F	12	3-4 observation sets available; summarized by means (reduce overweighting of dataset relative to others)
			Total: n = 26 data points	n used in calculation of AIC_C in Fig 3B
REFERENCES
1	Hornig, C. et al. Release and Complex Formation of Soluble VEGFR-1 from Endothelial Cells and Biological Fluids. Lab Invest 80, 443–454 (2000).
2	Jung, J.-J. et al. Secretion of Soluble Vascular Endothelial Growth Factor Receptor 1 (sVEGFR1/sFlt1) Requires Arf1, Arf6, and Rab11 GTPases. PLoS One 7, e44572 (2012).
3	Kinghorn, K. et al. A defined clathrin-mediated trafficking pathway regulates sFLT1/VEGFR1 secretion from endothelial cells. Angiogenesis 27, 67–89 (2024).

## Sheet: Hornig data
HORNIG - time course of sFLT1 constitutive secretion from unstimulated cultured endothelial cells (HUVEC)
Data from: Hornig et al., 2000, DOI: 10.1038/labinvest.3780050
original paper panel 3A: cultured in basal media (without growth factors)
original measurement method: ELISA
time = 0: media change
Variables
time_h: time in hours since media change
X_norm_24: extracellular sFLT1 normalized to the amount of sFLT1 observed 24 hours after media change
Data
time_h	X_norm_24	point omitted or excluded?
0	0
3	0	OMIT: assume below limit of quantitation for ELISA
6	0.446
9	0.632
12	0.721
24	1	excluded from count of data points, normalized to 1
48	1.37
72	2.29
number of data points for AIC = 6

## Sheet: Jung data
JUNG - pulse-chase time course of sFLT1 in conditioned media (extracellular) and cell lysate (intracellular) from unstimulated cultured endothelial cells (HUVEC)
Data from: Jung et al., 2012, DOI: 10.1371/journal.pone.0044572
original paper panel 1D: 20m pulse of media with labeled amino acids, then 10h chase in unlabeled media
original measurement method: autoradiography and densitometry, expressed as fold-change in sFLT1 relative to 0 min
time = 0: media change from labeled to unlabeled
Variables
time_h: time in hours since media change
I_fc_0h: intracellular sFLT1 normalized to amount observed at 0h
X_frac_max: extracellular sFLT1 normalized to the maximum amount observed (8h)
Data
time_h	I_fc_0h	X_frac_max	point omitted or excluded?
0	1	0	I,X both excluded from count of data points: normalized to (1, 0) respectively
2	1.132	0
4	0.973	0.6081
6	0.294	0.9389
8	0.243	1	X excluded from count of data points: normalized to 1
10	0.093	NA	OMIT BOTH - X not visible, I inconsistent with trend
number of data points for AIC = 8 (I = 5, X = 3)

## Sheet: Kinghorn data
KINGHORN - time course of sFLT1 constitutive secretion from unstimulated cultured endothelial cells (HUVEC)
Data from: Kinghorn et al., 2024, DOI: 10.1007/s10456-023-09893-6
original paper panel 1F, using mean value of 3-4 observations per time point
original measurement method: quantitative Western blot
Variables
time_h: time in hours since media change
I_fc_0h: intracellular sFLT1 normalized to the amount observed at 0h
X_frac_max: extracellular sFLT1 normalized to the maximum amount observed (at 24h)
Data
time_h	I_fc_0h	X_frac_max	point omitted or excluded?
0	1	0.07118	I excluded from observation count: normalized to 1
1	0.8877	0.10087
2	0.7981	0.30487
4	1.0463	0.30421
8	0.8748	0.40399
12	1.0556	0.49277
24	1.3675	1	X excluded from observation count: normalized to 1
number of data points for AIC = 12 (I = 6, X = 6)
